# Supplementary material for: Coexistence of Heavy Metal Tolerance and Antibiotic Resistance in Thermophilic Bacteria Belonging to Genus Geobacillus
Source: Front Microbiol. 2022 Aug 25;13:914037. doi: 10.3389/fmicb.2022.914037 (PMC9469766; doi:10.3389/fmicb.2022.914037)
Supplement: Supplementary file 3 [file Data_Sheet_3.xlsx]

## Sheet: G. galactosidaisus
Sequences producing significant alignments:	Heavy metals	Score (bits)	E-Value
tr|O53166|O53166_MYCTU	Aconitate hydratase OS=Mycobacterium...	963	0
sp|P45946|ARSB_BACSU	Arsenite resistance protein ArsB OS=Ba...	613	e-174
tr|A7VN01|A7VN01_SERMA	Multidrug efflux pump SmdA OS=Serrat...	559	e-158
tr|Q58AJ6|Q58AJ6_RALME	P-type ATPase involved in Pb(II) res...	468	e-130
sp|P37617|ATZN_ECOLI	Lead, cadmium, zinc and mercury-transp...	457	e-127
sp|P32705|ACTP_ECOLI	Cation/acetate symporter ActP OS=Esche...	439	e-122
sp|Q59998|ATZN_SYNY3	Zinc-transporting ATPase OS=Synechocys...	437	e-121
tr|H0P0Y3|H0P0Y3_9SYNC	Cation-transporting ATPase E1-E2 ATP...	436	e-121
tr|Q9HTL3|Q9HTL3_PSEAE	ATP-dependent DNA helicase RecG OS=P...	433	e-120
tr|D5AU53|D5AU53_RHOCB	Cation/acetate symporter ActP-1 OS=R...	430	e-119
sp|Q59465|HMCT_HELPY	Cadmium, zinc and cobalt-transporting ...	424	e-117
tr|Q1LAJ7|Q1LAJ7_RALME	CzcP cation efflux P1-ATPase OS=Rals...	421	e-116
tr|B0FSM1|B0FSM1_9BACI	7-cyano-7-deazaguanine synthase OS=A...	412	e-114
sp|O29777|COPA_ARCFU	Probable copper-exporting P-type ATPas...	395	e-109
sp|P63689|CTPG_MYCTU	Probable cation-transporting ATPase G ... 3	78	e-103
sp|P71079|FABL_BACSU	Enoyl-[acyl-carrier-protein] reductase...	372	e-102
tr|Q8ZRG7|Q8ZRG7_SALTY	Putative cation transport ATPase OS=...	369	e-101
sp|P32113|COPA_ENTHA	Probable copper-importing P-type ATPas...	369	e-101
tr|B5LX01|B5LX01_CAMJU	Acr3 OS=Campylobacter jejuni GN=acr3...	367	e-100
sp|O30085|COPB_ARCFU	Copper-exporting P-type ATPase B OS=Ar...	366	e-100
sp|P77894|CTPV_MYCTU	Probable copper-exporting P-type ATPas...	358	2e-97
tr|B5L348|B5L348_9PSED	Malic enzyme family protein (Fragmen...	356	7e-97
sp|P0ABB8|ATMA_ECOLI	Magnesium-transporting ATPase, P-type ...	342	7e-93
sp|A0R3A7|CTPD_MYCS2	Probable cobalt/nickel-exporting P-typ...	342	1e-92
sp|Q9X5X3|ATCU_SINMW	Copper-transporting P-type ATPase OS=S...	338	1e-91
tr|Q8KWW2|Q8KWW2_PSEPU	Copper transporter OS=Pseudomonas pu...	335	9e-91
sp|Q9ZHC7|SILP_SALTM	Silver exporting P-type ATPase OS=Salm...	333	6e-90
sp|P36640|ATMA_SALTY	Magnesium-transporting ATPase, P-type ...	329	9e-89
sp|P0A769|MNTH_ECOLI	Divalent metal cation transporter MntH...	324	3e-87
sp|P0A502|CTPC_MYCTU	Probable manganese/zinc-exporting P-ty...	318	2e-85
sp|Q9X5V3|ATCU_RHILV	Copper-transporting P-type ATPase OS=R...	308	2e-82
sp|P05425|COPB_ENTHA	Copper-exporting P-type ATPase B OS=En...	306	6e-82
sp|P13254|MEGL_PSEPU	Methionine gamma-lyase OS=Pseudomonas ...	301	1e-80
tr|Q92Z60|Q92Z60_RHIME	Cation transport P-type ATPase OS=Rh...	300	3e-80
tr|Q8VPE6|Q8VPE6_ENTFC	TcrB OS=Enterococcus faecium GN=tcrB...	297	4e-79
tr|C7SLZ1|C7SLZ1_STEMA	ABC-type multidrug efflux pump (Frag...	284	3e-75
sp|P0A0E5|MERA_STAAU	Mercuric reductase OS=Staphylococcus a...	283	5e-75
sp|O32619|COPA_HELFC	Copper-transporting ATPase OS=Helicoba...	281	2e-74
sp|Q59467|COPA2_HELPX	Copper-transporting ATPase OS=Helicob...	281	2e-74
tr|Q9KKV4|Q9KKV4_VIBCH	ABC transporter, ATP-binding protein...	278	2e-73
sp|P77871|COPA1_HELPX	Copper-transporting ATPase OS=Helicob...	271	2e-71
tr|O52119|O52119_ARTVI	Aluminum resistance protein (Fragmen...	269	1e-70
sp|P16171|MERA_BACCE	Mercuric reductase OS=Bacillus cereus ...	268	2e-70
sp|P30329|ARSB_STAAU	Arsenical pump membrane protein OS=Sta...	263	6e-69
sp|Q01255|ARSB_STAXY	Arsenical pump membrane protein OS=Sta...	261	2e-68
tr|Q9Z375|Q9Z375_YERPE	Inner membrane ABC-transporter YbtQ ...	252	1e-65
tr|E3VST6|E3VST6_9FLAO	MerA OS=Tenacibaculum discolor GN=me...	250	5e-65
sp|P75757|ZITB_ECOLI	Zinc transporter ZitB OS=Escherichia c...	247	3e-64
sp|P45947|ARSC_BACSU	Protein ArsC OS=Bacillus subtilis (str...	247	3e-64
tr|Q9R7V3|Q9R7V3_YERPE	Lipoprotein inner membrane ABC-trans...	244	2e-63
tr|Q1D6V8|Q1D6V8_MYXXD	Sigma-54 dependent DNA-binding respo...	242	1e-62
tr|O66017|O66017_PSEST	MerA OS=Pseudomonas stutzeri GN=merA...	241	2e-62
sp|P0AEK4|FABI_ECOLI	Enoyl-[acyl-carrier-protein] reductase...	238	2e-61
sp|P14375|ZRAR_ECOLI	Transcriptional regulatory protein Zra...	235	1e-60
sp|P74311|Y944_SYNY3	Uncharacterized transporter slr0944 OS...	234	4e-60
sp|P52146|ARSB2_ECOLX	Arsenical pump membrane protein OS=Es...	232	1e-59
tr|O50594|O50594_ACIMU	ArsB OS=Acidiphilium multivorum GN=a...	231	2e-59
tr|Q934S5|Q934S5_THIFE	Mercuric ion reductase OS=Thiobacill...	231	2e-59
sp|P08691|ARSB1_ECOLX	Arsenical pump membrane protein OS=Es...	228	2e-58
sp|P74985|ARSB_YEREN	Arsenical pump membrane protein OS=Yer...	227	4e-58
sp|P13512|CZCD_RALME	Cobalt-zinc-cadmium resistance protein...	221	2e-56
tr|O08449|O08449_9PSED	Mercuric reductase OS=Pseudomonas sp...	218	3e-55
sp|Q2G282|PERR_STAA8	Peroxide-responsive repressor PerR OS=...	217	4e-55
sp|Q8U4K3|WTPC_PYRFU	Molybdate/tungstate import ATP-binding...	211	3e-53
tr|Q9FBC5|Q9FBC5_STREE	Trans-2-enoyl-ACP reductase II OS=St...	206	8e-52
tr|Q9RWK7|Q9RWK7_DEIRA	FrnE protein OS=Deinococcus radiodur...	205	2e-51
sp|P44513|FBPC2_HAEIN	Fe(3+) ions import ATP-binding protei...	200	5e-50
sp|P0AEJ0|EMRB_ECOLI	Multidrug resistance protein B OS=Esch...	198	2e-49
sp|P20047|CADC_STAAU	Cadmium resistance transcriptional reg...	197	5e-49
tr|Q2AAU2|Q2AAU2_SERMA	Multidrug efflux pump SmfY OS=Serrat...	186	9e-46
tr|Q9RQ29|Q9RQ29_NEIGO	Efflux pump protein FarB OS=Neisseri...	186	9e-46
sp|P52600|EMRY_ECOLI	Multidrug resistance protein Y OS=Esch...	186	9e-46
tr|B2FID0|B2FID0_STRMK	Putative multidrug resistance protei...	184	4e-45
sp|P0A006|ARSC_STAAU	Protein ArsC OS=Staphylococcus aureus ...	183	6e-45
tr|D5CJ69|D5CJ69_ENTCC	MATE efflux family protein OS=Entero...	183	8e-45
sp|Q01257|ARSC_STAXY	Protein ArsC OS=Staphylococcus xylosus...	179	1e-43
sp|P33594|NIKE_ECOLI	Nickel import ATP-binding protein NikE...	177	4e-43
sp|P33591|NIKB_ECOLI	Nickel transport system permease prote...	176	7e-43
sp|P33593|NIKD_ECOLI	Nickel import ATP-binding protein NikD...	174	4e-42
tr|Q2VGB1|Q2VGB1_RHIRD	Putative transcriptional regulator O...	170	7e-41
tr|Q5HE38|Q5HE38_STAAC	Drug resistance transporter, EmrB/Qa...	168	2e-40
sp|Q8NWQ5|NORB_STAAW	Quinolone resistance protein NorB OS=S...	167	6e-40
tr|O51919|O51919_VIBCL	VceB OS=Vibrio cholerae GN=vceB PE=4...	162	1e-38
tr|C4PAW9|C4PAW9_ACIBA	Major facilitator superfamily efflux...	156	8e-37
sp|P14377|ZRAS_ECOLI	Sensor protein ZraS OS=Escherichia col...	154	5e-36
sp|P21441|MDR_LEITA	Multidrug resistance protein OS=Leishma...	153	8e-36
sp|P0A2L3|CORC_SALTY	Magnesium and cobalt efflux protein Co...	153	8e-36
tr|Q7WUJ5|Q7WUJ5_STAAU	Antiseptic efflux protein QacB OS=St...	152	1e-35
sp|P0A0J9|QACA_STAAU	Antiseptic resistance protein OS=Staph...	150	5e-35
sp|P0AFA9|NIKC_ECOLI	Nickel transport system permease prote...	149	1e-34
tr|B5L350|B5L350_9PSED	ATP-dependent DNA helicase (Fragment...	146	8e-34
sp|P77561|YDEP_ECOLI	Protein YdeP OS=Escherichia coli (stra...	144	3e-33
sp|P13511|CZCA_RALME	Cobalt-zinc-cadmium resistance protein.	144	5e-33
sp|D0ZXQ3|SMVA_SALT1	Methyl viologen resistance protein Smv...	142	1e-32
tr|Q9RLI8|Q9RLI8_PSEAI	CzrA protein OS=Pseudomonas aerugino...	142	2e-32
sp|P69228|BAER_ECOLI	Transcriptional regulatory protein Bae...	141	3e-32
tr|D0ZNE3|D0ZNE3_SALT1	DNA-binding transcriptional regulato...	139	1e-31

## Sheet: G thermoleovorans
Sequences producing significant alignments:	Heavy metals	Score (bits)	E-Value
sp|Q44585|NCCB_ALCXX	Nickel-cobalt-cadmium resistance prote...	44	0.047
tr|Q72FN4|Q72FN4_DESVH	Molybdenum-pterin binding domain pro...	40	0.52
sp|P30331|MT_SYNE7	Metallothionein OS=Synechococcus elongat...	38	2
sp|P63689|CTPG_MYCTU	Probable cation-transporting ATPase G ...	38	2
tr|Q6N3Y0|Q6N3Y0_RHOPA	UbiE/COQ5 methyltransferase OS=Rhodo...	38	2.6
tr|F4ZCZ9|F4ZCZ9_9XANT	Copper resistance protein A OS=Xanth...	37	3.4
sp|P37974|CNRC_RALME	Nickel and cobalt resistance protein C...	37	3.4
tr|D2WPE1|D2WPE1_RHILV	HupE2 OS=Rhizobium leguminosarum bv....	37	4.4
tr|O53858|O53858_MYCTU	Copper-binding protein, putative OS=...	37	5.7
sp|Q44584|NCCC_ALCXX	Nickel-cobalt-cadmium resistance prote...	36	7.5
sp|P37617|ATZN_ECOLI	Lead, cadmium, zinc and mercury-transp...	36	9.8
sp|P77894|CTPV_MYCTU	Probable copper-exporting P-type ATPas...	36	9.8
tr|F4ZBX3|F4ZBX3_XANCI	CopA OS=Xanthomonas citri subsp. cit...	36	9.8

## Sheet: G Kaustophilus
Sequences producing significant alignments:	Heavy metals	Score (bits)	E-Value
tr|Q72FN4|Q72FN4_DESVH	Molybdenum-pterin binding domain pro...	30	0.087
tr|Q8ZRG7|Q8ZRG7_SALTY	Putative cation transport ATPase OS=...	29	0.15
tr|Q9RHR0|Q9RHR0_BACME	MerB3 OS=Bacillus megaterium GN=merB...	27	0.74
sp|P37617|ATZN_ECOLI	Lead, cadmium, zinc and mercury-transp...	26	1.3
sp|Q44584|NCCC_ALCXX	Nickel-cobalt-cadmium resistance prote...	26	1.3
tr|O53858|O53858_MYCTU	Copper-binding protein, putative OS=...	26	1.6
tr|Q5YKV8|Q5YKV8_9XANT	CopL OS=Xanthomonas perforans GN=cop...	24	6.3
tr|Q93KD6|Q93KD6_EUBAC	Extracellular tungstate binding prot...	23	8.2

## Sheet: G. lituanicus
Sequences producing significant alignments:	Heavy metals	Score(bits)	E-Value
tr|Q72FN4|Q72FN4_DESVH	Molybdenum-pterin binding domain pro...	41	0.3
sp|Q44585|NCCB_ALCXX	Nickel-cobalt-cadmium resistance prote...	40	0.4
sp|P30331|MT_SYNE7	Metallothionein OS=Synechococcus elongat...	40	0.68
sp|P63689|CTPG_MYCTU	Probable cation-transporting ATPase G ...	39	1.5
sp|P37974|CNRC_RALME	Nickel and cobalt resistance protein C...	39	1.5
tr|Q52396|Q52396_PSEST	Organomercurial lyase OS=Pseudomonas...	38	2.6
tr|F4ZCZ9|F4ZCZ9_9XANT	Copper resistance protein A OS=Xanth...	37	5.7
tr|Q7WJT8|Q7WJT8_BORBR	Putative membrane protein OS=Bordete...	36	7.5
tr|Q6N3Y0|Q6N3Y0_RHOPA	UbiE/COQ5 methyltransferase OS=Rhodo...	36	7.5
tr|O53858|O53858_MYCTU	Copper-binding protein, putative OS=...	36	9.8

## Sheet: G. Stearothermophilius
Sequences producing significant alignments:	Heavy metals	Score (bits)	E-Value
tr|Q72FN4|Q72FN4_DESVH	Molybdenum-pterin binding domain pro...	32	0.17
sp|P0CI28|MYMT_MYCTU	Metallothionein OS=Mycobacterium tuber...	30	0.37
tr|Q6N3Y0|Q6N3Y0_RHOPA	UbiE/COQ5 methyltransferase OS=Rhodo...	28	1.9
tr|D2WPE1|D2WPE1_RHILV	HupE2 OS=Rhizobium leguminosarum bv....	27	3.2
sp|P30331|MT_SYNE7	Metallothionein OS=Synechococcus elongat...	27	5.4
tr|Q52396|Q52396_PSEST	Organomercurial lyase OS=Pseudomonas...	27	5.4
tr|B2FID0|B2FID0_STRMK	Putative multidrug resistance protei...	26	7.1
tr|O08449|O08449_9PSED	Mercuric reductase OS=Pseudomonas sp...	26	9.2
tr|F4ZBX3|F4ZBX3_XANCI	CopA OS=Xanthomonas citri subsp. cit...	26	9.2

## Sheet: G.subterraneus
Sequences producing significant alignments:	Heavy metals	Score (bits)	E-Value
tr|Q72FN4|Q72FN4_DESVH	Molybdenum-pterin binding domain pro...	42	0.18
sp|Q44585|NCCB_ALCXX	Nickel-cobalt-cadmium resistance prote...	42	0.18
sp|P08662|MERA_SERMA	Mercuric reductase (Fragments) OS=Serr...	40	0.68
tr|F4ZCZ9|F4ZCZ9_9XANT	Copper resistance protein A OS=Xanth...	39	1.5
sp|P63689|CTPG_MYCTU	Probable cation-transporting ATPase G ...	38	2.6
sp|P30331|MT_SYNE7	Metallothionein OS=Synechococcus elongat…	37	3.4
sp|Q44584|NCCC_ALCXX	Nickel-cobalt-cadmium resistance prote...	37	4.4
sp|P0CI28|MYMT_MYCTU	Metallothionein OS=Mycobacterium tuber...	36	7.5
tr|F4ZBX3|F4ZBX3_XANCI	CopA OS=Xanthomonas citri subsp. cit...	36	7.5
tr|Q52396|Q52396_PSEST	Organomercurial lyase OS=Pseudomonas...	36	9.8

## Sheet: G.thermocatenulatus
Sequences producing significant alignments:	Heavy metals	Score(bits)	E-Value
sp|P63689|CTPG_MYCTU	Probable cation-transporting ATPase G ...	45	0.006
sp|Q44585|NCCB_ALCXX	Nickel-cobalt-cadmium resistance prote...	43	0.031
tr|Q72FN4|Q72FN4_DESVH	Molybdenum-pterin binding domain pro...	43	0.041
sp|Q44584|NCCC_ALCXX	Nickel-cobalt-cadmium resistance prote...	38	1
sp|P30331|MT_SYNE7	Metallothionein OS=Synechococcus elongat...	38	1.3
tr|Q7WJT8|Q7WJT8_BORBR	Putative membrane protein OS=Bordete...	37	2.2
sp|D0ZXQ3|SMVA_SALT1	Methyl viologen resistance protein Smv...	37	2.9
tr|F4ZBX3|F4ZBX3_XANCI	CopA OS=Xanthomonas citri subsp. cit...	36	5
tr|Q6N3Y0|Q6N3Y0_RHOPA	UbiE/COQ5 methyltransferase OS=Rhodo...	36	5
sp|P37974|CNRC_RALME	Nickel and cobalt resistance protein C...	35	6.5
tr|O53858|O53858_MYCTU	Copper-binding protein, putative OS=...	35	8.5

## Sheet: G vulcani
Sequences producing significant alignments:	Heavy metals	Score (bits)	E-Value
sp|Q44585|NCCB_ALCXX	Nickel-cobalt-cadmium resistance prote...	42	0.1
sp|P63689|CTPG_MYCTU	Probable cation-transporting ATPase G ...	42	0.18
tr|Q72FN4|Q72FN4_DESVH	Molybdenum-pterin binding domain pro...	41	0.23
sp|P30331|MT_SYNE7	Metallothionein OS=Synechococcus elongat...	39	1.5
tr|Q7WJT8|Q7WJT8_BORBR	Putative membrane protein OS=Bordete...	37	3.3
sp|Q44584|NCCC_ALCXX	Nickel-cobalt-cadmium resistance prote...	37	3.3
tr|O53858|O53858_MYCTU	Copper-binding protein, putative OS=...	37	4.3
sp|P08662|MERA_SERMA	Mercuric reductase (Fragments) OS=Serr...	37	5.7
sp|P37974|CNRC_RALME	Nickel and cobalt resistance protein C...	36	9.6

## Sheet: G.yumthangensis
Sequences producing significant alignments:	Heavy metals	Score (bits)	E-Value
tr|Q72FN4|Q72FN4_DESVH	Molybdenum-pterin binding domain pro...	26	0.78
tr|O53858|O53858_MYCTU	Copper-binding protein, putative OS=...	26	0.78
tr|Q1LAJ7|Q1LAJ7_RALME	CzcP cation efflux P1-ATPase OS=Rals...	24	3
tr|H6WCN3|H6WCN3_9FLAO	MerT-P OS=Tenacibaculum discolor GN=...	23	5
sp|D0ZXQ3|SMVA_SALT1	Methyl viologen resistance protein Smv...	23	6.6
sp|P0CI28|MYMT_MYCTU	Metallothionein OS=Mycobacterium tuber...	23	6.6

## Sheet: G. thermodenitrificans
Sequences producing significant alignments:	Heavy metals	Score (bits)	E-Value
sp|P0CI28|MYMT_MYCTU	Metallothionein OS=Mycobacterium tuber...	37	0.8
sp|P08662|MERA_SERMA	Mercuric reductase (Fragments) OS=Serr...	37	0.8
tr|Q7WJT8|Q7WJT8_BORBR	Putative membrane protein OS=Bordete...	36	1
tr|Q72FN4|Q72FN4_DESVH	Molybdenum-pterin binding domain pro...	36	1
sp|P30331|MT_SYNE7	Metallothionein OS=Synechococcus elongat...	35	1.8
tr|O53858|O53858_MYCTU	Copper-binding protein, putative OS=...	35	3.1
sp|Q44585|NCCB_ALCXX	Nickel-cobalt-cadmium resistance prote...	34	4
sp|Q44584|NCCC_ALCXX	Nickel-cobalt-cadmium resistance prote...	34	5.2
tr|F4ZBX3|F4ZBX3_XANCI	CopA OS=Xanthomonas citri subsp. cit...	33	6.8

[truncated: 2 more sheets: G. uzensis, G. Sp.SY1]
